# Supplementary material for: Anchored Multiplex PCR Custom Melanoma Next Generation Sequencing Panel for Analysis of Circulating Tumor DNA
Source: Front Oncol. 2022 Apr 12;12:820510. doi: 10.3389/fonc.2022.820510 (PMC9039342; doi:10.3389/fonc.2022.820510)
Supplement: Supplementary file 4 [file Table_1.xlsx]

## Sheet: Sheet 1
Table S1. Custom melanoma ctDNA panel gene targets.
Chromosome	Start#	End#	Target	Cutaneous melanoma incidence (%)##	Uveal melanoma incidence (%)##	Present in previous custom ctDNA panel*	Present in Guardant360 panel
chr12	46230640	46230641	ARID2 S297	1.4	0	Yes	No
chr18	31323920	31323922	ASXL3 P1370	1.5	0	No	No
chr7	140453134	140453155	BRAF V600	40	0	Yes	Yes
chr19	3118940	3118943	GNA11 Q209	0.4	45	Yes	Yes
chr9	80409486	80409489	GNAQ Q209	0.5	41	Yes	Yes
chr2	209113110	209113113	IDH1 R132	2.7	0	Yes	Yes
chr15	66729134	66729179	MAP2K1 P124	2.2	0	Yes	Yes
chr1	115256527	115256530	NRAS Q61	22	0	Yes	Yes
chr9	127912079	127912080	PPP6C R264	2.7	0	Yes	No
chr8	69058565	69058566	PREX2 H1404	0.7	0	Yes	No
chr20	41306687	41306689	PTPRT E324	1.2	0	No	No
chr2	198267482	198267483	SF3B1 R625	0.6	15	Yes	No
chr6	31940122	31940123	STK19 D89	2.3	0	Yes	No
chr5	1295208	1295291	TERT Promoter	64**	0	Yes	Yes
chr3	189587118	189587120	TP63 R379	1.5	0	No	No
chr2	168100393	168100395	XIRP2 E831 (XIRP2_1)	1.4	0	No	No
chr2	168105217	168105219	XIRP2 D2439 (XIRP2_2)	1.2	0	No	No
#based on GRCh37/hg19
##based on http://www.cbioportal.org (skin cutaneous melanoma TCGA dataset)
*DOI: 10.3390/cancers12082228
**DOI: 10.1016/j.cell.2015.05.044
