# Supplementary material for: Anchored Multiplex PCR Custom Melanoma Next Generation Sequencing Panel for Analysis of Circulating Tumor DNA
Source: Front Oncol. 2022 Apr 12;12:820510. doi: 10.3389/fonc.2022.820510 (PMC9039342; doi:10.3389/fonc.2022.820510)
Supplement: Supplementary file 5 [file Table_2.xlsx]

## Sheet: Sheet1
Table S2. Variations identified with the custom melanoma ctDNA panel versus other liquid biopsy assay or tissue panel.
					Custom melanoma ctDNA panel variations
Sample number#	Patient ID	Stage	cfDNA used for custom melanoma panel (ng)	Driver tissue mutation	Driver mutations (MAF, 95MDAF)	Other cancer-associated mutations (MAF, 95MDAF)	Germline variations (MAF, 95MDAF)	Other cancer-associated mutations where MAF is <95MDAF but >50MDAF (MAF, 95MDAF, 50MDAF)
1	1	M1b	20	BRAF V600E	BRAF V600E (4.64, 0.36)		TERT T349C (51.3, 6.49)
2	2	M1d	20	NRAS Q61R	NRAS Q61R (19.91, 0.31)	TERT C250T (13.65, 0.56)	TERT T349C (62.67, 10.67)
3	3	M1c	20	BRAF V600E	BRAF V600E (50.86, 0.31)		TERT T349C (98.56, 3.17)
4	4	M1c	20	BRAF V600E TERT C250T**	BRAF V600E (29.47, 0.37) NRAS Q61R (0.34, 0.23)	TERT C250T (24.88, 0.50)	TERT T349C (98.58, 5.67)
5	5	M1d	20	NRAS Q61K	NRAS Q61K (38.13, 0.25)	IDH1 R132C (29.56, 0.40) TERT C228T (14.76, 0.36)	TERT T349C (60.77, 6.15)
6	6	IIIC	20	NRAS Q61L	NRAS Q61L (40.86, 0.39)	TERT C228T (4.55, 0.58)	TERT T349C (41.56, 10.39)
7	7	Unresectable IIIC	20	NRAS Q61R	Not detected		TERT T349C (53.42, 6.21)	MAP2K1 H119Y (0.14, 0.22, 0.08)
8	7	Unresectable IIIC	20	NRAS Q61R	Not detected		TERT T349C (56.14, 12.28)
9	4	M1c	20	BRAF V600E TERT C250T**	BRAF V600E (32.49, 0.37) NRAS Q61R (0.37, 0.25)	TERT C250T (21.44, 0.41)	TERT T349C (97.96, 5.44)	NRAS Q61K (0.19, 0.25, 0.09)
10	8	M1d	12.2	BRAF V600E	BRAF V600E (50.47, 0.55)			NRAS Q61K (0.52, 0.73, 0.21)
11	9	M1c	20	NRAS Q61K	NRAS Q61K (2.66, 0.41)		TERT T349C (40.7, 3.49)
12	10	M1b	20	Triple WT##	Not detected		TERT G373A (38.46, 23.08) TERT G452C (55.26, 15.79)
13	11	M1c	20	BRAF V600E	BRAF V600E (10.3, 0.59)	TERT CC242TT (3.44, 0.65)
14	12	M1d	20	BRAF G469E	NRAS G60V (11.84, 0.53)	ASXL3 P1297S (55.88, 25.53) TERT C228T (2.97, 0.83) XIRP2 E846K (4.49, 1.57)	TERT T349C (56, 14)	XIRP2 Gln2374* (11.11, 15.56, 4.44)
15	13	Unresectable IIIC	20	Triple WT	Not detected		TERT T349C (58.82, 13.73)
16	14	M1a	20	BRAF V600K	BRAF V600K (45.15, 0.37)	MAP2K1 P124L (24.06, 0.51) PTPRT E324K (9.8, 0.31) TERT C228T (16.24, 0.71)	TERT T349C (58.97, 10.26)
17	15	Unresectable IIIC	20	Triple WT	Not detected	MAP2K1 H119Y (0.18, 0.16)
18	16	M1a	20	BRAF V600E	Not detected		TERT T349C (60.78, 6.54)
19	17	M1c	20	BRAF V600E	BRAF V600E (26.83, 0.31)	TERT C250T (8.35, 0.27)	TERT T349C (57.72, 5.37)	MAP2K1 P124L (0.11, 0.25, 0.13)
20	18	M1b	12.5	Triple WT	Not detected	TERT C250T (0.56, 0.37)	TERT T349C (53.93, 5.61)
21	19	M1d	20	NRAS Q61L	Not detected
Abbreviations: MAF, mutant allele frequency; 50MDAF, 50% minimal detectable allele fraction; 95MDAF, 95% minimal detectable allele fraction
#For matched longitudinal samples: patient ID 4, sample 4 was collected 2 weeks after sample 9; patient ID 7, sample 8 was collected 6 weeks after sample 7
##Triple WT based on lack of detectable mutation in either BRAF, NRAS or KIT
**Mutation data from patient derived cell line
Highlighted ctDNA driver mutation results were identical to either ddPCR (single underline) or Thermofisher melanoma custom panel (double underline; DOI: 10.3390/cancers12082228)
