# Supplementary material for: Anchored Multiplex PCR Custom Melanoma Next Generation Sequencing Panel for Analysis of Circulating Tumor DNA
Source: Front Oncol. 2022 Apr 12;12:820510. doi: 10.3389/fonc.2022.820510 (PMC9039342; doi:10.3389/fonc.2022.820510)
Supplement: Supplementary file 6 [file Table_3.xlsx]

## Sheet: Sheet1
Table S3. ddPCR analysis.
			BRAF V600E					NRAS Q61K			NRAS Q61L			NRAS Q61R					TERT C228T Mutant#			TERT C250T Mutant#
Sample number		Input cfDNA (ng)	Mutant#	WT#	MAF (%)		Input cfDNA (ng)	Mutant	WT	MAF (%)	Mutant#	WT#	MAF (%)	Mutant#	WT#	MAF (%)		Input cfDNA (ng)	Mutant	WT	MAF (%)	Mutant	WT	MAF (%)
1		39.24	29.8	415	6.7		NA	Not determined	Not determined	Not determined	Not determined	Not determined	Not determined	Not determined	Not determined	Not determined		NA	Not determined	Not determined	Not determined	Not determined	Not determined	Not determined
2		NA	Not determined	Not determined	Not determined		36.18	Not determined	Not determined	Not determined	Not determined	Not determined	Not determined	105	399	20.83		4.02	Not determined	Not determined	Not determined	4	24	14.29
3		25.2	238	221	51.85		NA	Not determined	Not determined	Not determined	Not determined	Not determined	Not determined	Not determined	Not determined	Not determined		NA	Not determined	Not determined	Not determined	Not determined	Not determined	Not determined
4		19.8	75	200	27.27		25.5	Not determined	Not determined	Not determined	Not determined	Not determined	Not determined	1	414	0.24		3.96	Not determined	Not determined	Not determined	8.3	29.7	21.84
5		NA	Not determined	Not determined	Not determined		14.85	69	119	36.7	Not determined	Not determined	Not determined	Not determined	Not determined	Not determined		4.13	5	33.2	13.09	Not determined	Not determined	Not determined
6		NA	Not determined	Not determined	Not determined		13.95	Not determined	Not determined	Not determined	83	116	41.71	Not determined	Not determined	Not determined		4.03	1.6	39.9	3.86	Not determined	Not determined	Not determined
7		NA	Not determined	Not determined	Not determined		6.16	Not determined	Not determined	Not determined	Not determined	Not determined	Not determined	0	62.7	0		NA	Not determined	Not determined	Not determined	Not determined	Not determined	Not determined
8		NA	Not determined	Not determined	Not determined		3.52	Not determined	Not determined	Not determined	Not determined	Not determined	Not determined	0	27	0		NA	Not determined	Not determined	Not determined	Not determined	Not determined	Not determined
9		13.23	56.4	113	33.29		13.11	Not determined	Not determined	Not determined	Not determined	Not determined	Not determined	0.63	152	0.41		3.97	Not determined	Not determined	Not determined	5.9	25.8	18.61
10		9.18	57	96	37.25		NA	Not determined	Not determined	Not determined	Not determined	Not determined	Not determined	Not determined	Not determined	Not determined		NA	Not determined	Not determined	Not determined	Not determined	Not determined	Not determined
11		NA	Not determined	Not determined	Not determined		11.78	1.7	105	1.59	Not determined	Not determined	Not determined	Not determined	Not determined	Not determined		NA	Not determined	Not determined	Not determined	Not determined	Not determined	Not determined
13		4.44	3.3	35.8	8.44		NA	Not determined	Not determined	Not determined	Not determined	Not determined	Not determined	Not determined	Not determined	Not determined		NA	Not determined	Not determined	Not determined	Not determined	Not determined	Not determined
14		NA	Not determined	Not determined	Not determined		NA	Not determined	Not determined	Not determined	Not determined	Not determined	Not determined	Not determined	Not determined	Not determined		4	1	35	2.78	Not determined	Not determined	Not determined
16		NA	Not determined	Not determined	Not determined		NA	Not determined	Not determined	Not determined	Not determined	Not determined	Not determined	Not determined	Not determined	Not determined		4.14	6.5	39.7	14.07	Not determined	Not determined	Not determined
18		13.79	0	150	0		NA	Not determined	Not determined	Not determined	Not determined	Not determined	Not determined	Not determined	Not determined	Not determined		NA	Not determined	Not determined	Not determined	Not determined	Not determined	Not determined
19		15.48	50.2	119	29.67		NA	Not determined	Not determined	Not determined	Not determined	Not determined	Not determined	Not determined	Not determined	Not determined		3.96	Not determined	Not determined	Not determined	6.6	50.7	11.52
20		NA	Not determined	Not determined	Not determined		NA	Not determined	Not determined	Not determined	Not determined	Not determined	Not determined	Not determined	Not determined	Not determined		3.38	Not determined	Not determined	Not determined	0.09##	49.2	0.18
21		NA	Not determined	Not determined	Not determined		NA	Not determined	Not determined	Not determined	Not determined	Not determined	Not determined	Not determined	Not determined	Not determined		NA	Not determined	Not determined	Not determined	Not determined	Not determined	Not determined
#DNA copies/ul
##Only 1 positive droplet
Sample 21 was not included in ddPCR analysis as there was no remaining sample
NA, not applicable
